# Supplementary material for: Perceptions of virtual primary care physicians: A focus group study of medical and data science graduate students
Source: PLoS One. 2020 Dec 17;15(12):e0243641. doi: 10.1371/journal.pone.0243641 (PMC7745971; doi:10.1371/journal.pone.0243641)
Supplement: S1 File — (ZIP) [file pone.0243641.s002.zip]

Archive with 13 entries (12 files):
- Anonymized Transcripts/
- Anonymized Transcripts/vPCP Focus Group 1 anonymized.docx
- __MACOSX/Anonymized Transcripts/._vPCP Focus Group 1 anonymized.docx
- Anonymized Transcripts/._vPCP Focus Group 1 anonymized.docx
- Anonymized Transcripts/vPCP Focus Group 2 Anonymized.docx
- __MACOSX/Anonymized Transcripts/._vPCP Focus Group 2 Anonymized.docx
- Anonymized Transcripts/._vPCP Focus Group 2 Anonymized.docx
- Anonymized Transcripts/vPCP Focus Group 3 anonymized.docx
- __MACOSX/Anonymized Transcripts/._vPCP Focus Group 3 anonymized.docx
- Anonymized Transcripts/._vPCP Focus Group 3 anonymized.docx
- Anonymized Transcripts/vPCP Focus Group 4 Anonymized.docx
- __MACOSX/Anonymized Transcripts/._vPCP Focus Group 4 Anonymized.docx
- Anonymized Transcripts/._vPCP Focus Group 4 Anonymized.docx
